# Supplementary material for: Higher Intensity of Salt Stress Accompanied by Heat Inhibits Stomatal Conductance and Induces ROS Accumulation in Tomato Plants
Source: Antioxidants (Basel). 2024 Apr 10;13(4):448. doi: 10.3390/antiox13040448 (PMC11047744; doi:10.3390/antiox13040448)
Supplement: Supplementary file 1 [file antioxidants-13-00448-s001.zip]

Archive with 1 entries (1 files):
- antioxidants-2909436-supplementary.pdf
